# Supplementary material for: Competencies supporting high-performance translational teams: A review of the SciTS evidence base
Source: J Clin Transl Sci. 2023 Mar 3;7(1):e62. doi: 10.1017/cts.2023.17 (PMC10052558; doi:10.1017/cts.2023.17)
Supplement: Supplementary file 1 [file ctssup.zip]

Archive with 3 entries (3 files):
- S2059866123000171sup001.docx
- S2059866123000171sup002.xlsx
- S2059866123000171sup003.docx
