# Supplementary material for: Competencies supporting high-performance translational teams: A review of the SciTS evidence base
Source: J Clin Transl Sci. 2023 Mar 3;7(1):e62. doi: 10.1017/cts.2023.17 (PMC10052558; doi:10.1017/cts.2023.17)
Supplement: Supplementary file 1 [file ctssup.zip › S2059866123000171sup002.xlsx]

## Sheet: Sheet1
Citation #	Title	Study type	Competency Domain					Intervention (I, T)
			Affect	Comm	Mgmt	CPS	Lead
1	The Increasing Dominance of Teams in Production	E-observation
2	The Fundamental Characteristics of a Translational Scientist	Expert Panel
3	The CTSA as an exemplar framework for developing multidisciplinary translational teams	E-observation
4	Individual and team competencies in translational teams	Meta	X	X	X	X	X
5	Evolution of Multidisciplinary Translational Teams (MTTs):	E-observation	X	X	X		X
6	Assessing and evaluating multidisciplinary translational teams	E-observation					X
7	The Rockefeller Team Science Leadership training program:	E-intervention						Ind
8	Affect- and cognition-based trust as foundations		X
9	Communication in inter- and trans-disciplinary teams. In Communication and transdisciplinary team		X	X
10	Managing research, development and innovation	Meta			X
11	Advancing the science of collaborative problem solving					X		Ind
12	Team Leadership	Meta					X
13	What are competencies?	N/A
14	Psychological Safety and Learning Behavior in Work Teams	E	X	X			X
15	Measuring team cohesion: observations from the science	E-observation	X
16	Cohesion:Conceptual and Measurement Issues		X
17	Psychological Safety:	Meta	X	X
18	Trust, Trustworthiness, and Trust Propensity	Meta
19	Trust and team performance	Meta	X
20	Toward a theory of dispersed leadership in teams	Meta					X
21	Transformational leadership, knowledge sharing and reflection, and work teams’ performance	Meta	X	X			X
22	Client–project manager engagements, trust, and loyalty	E-observation	X		X
23	Cohesion and satisfaction as mediators of the team trust - team effectiveness relationship	E-observation	X	X
24	Antecedents of Team Creativity: An Examination of Team Emotional Intelligence, Team Trust and Collaborative Culture		X	X		X	X
25	Psychological Conditions Of Personal Engagement And Disengagement At Work	E-observation	X		X
26	Evidence for a Collective Intelligence Factor in the Performance of Human Group	E-observation	X			X
27	How team voice contributes to team performance: an empirical investigation.	E-observation		X
28	Reaping the benefits of task conflict in teams		X	X	X
29	Innovation is not enough: climates for initiative and psychological safety, process innovations, and firm performance	E-observation	X	X
30	Climate as a moderator of the relationship between leader-member exchange and content specific citizenship	E-observation	X	X			X
31	The relation between group cohesiveness and performance	E-observation	X	X
32	Cohesion and performance in groups	Meta	X
33	Cohesion and Performance:A Meta-Analytic Review of Disparities Between Project Teams, Production Teams, and Service Teams	Meta	X	X
34	Cohesion Over Time in a Peacekeeping Medical Task Force	E-observation	X
35	An Examination Of The Relationship Between Work Group Characteristics And Performance	E-observation	X		X
36	The cognitive underpinnings of effective teamwork:	Meta
37	Making Teamwork Work: Team Knowledge for Team Effectivenes	Meta		X
38	Knowledge transfer: A basis for competitive advantage in firms	Meta		X
39	Empowering Leadership in Management Teams: Effects on Knowledge Sharing, Efficacy, And Performance			X			X
40	Embedded Knowledge to Embodied Knowledge			X	X
41	Coordinating Expertise in Software Development Teams				X
42	Information sharing and team performance	Meta		X	X
43	Exploitative and exploratory learning in transactive memory systems and project performanc	E-observation		X
44	Group versus individual training and group performance			X				T
45	The Role of Mental Models and Transactive Memory in the Relationship between Acute Stress and Team Performance	E-observation		X
46	Perceived Meeting Effectiveness:	Meta			X
47	Impact of Meeting Procedures on Meeting Effectiveness	Meta			X
48	Bringing the lab back in: Personnel composition and scientific output at the MIT Department of Biology	E-observation			X
49	Leadership in teams: A functional approach to understanding leadership structures and processes	Meta					X
50	Social Media, Collaboration, and Scientific Organization	E-observation		X	X
51	The road we must take: multidisciplinary team science	Meta				X
52	Designing for Dissemination and Sustainability to Promote Equitable Impacts on Health	Meta				X
53	Integrating dissemination and implementation sciences within Clinical and Translational Science Award programs	Expert Panel				X
54	Teams solve problems faster when they’re more cognitively diverse	E-observation				X
55	Problem Solving by Heterogeneous Agents.					X
56	The Impact of Cognitive Style Diversity on Implicit Learning in Teams					X
57	. A social-cognitive framework of multidisciplinary team innovation	Meta				X	X
58	The Road We Must Take: Multidisciplinary Team Science	Meta					X
59	Paradoxical Leader Behaviors in People Management: Antecedents and Consequences	E-observation					X
60	Networks, Diversity, and Productivity					X	X
61	Gender diversity within R&D teams:	E-observation				X	X
62	Effects of Racial Diversity on Complex Thinking in College Students	E-observation		X		X
63	On racial diversity and group decision making	E-observation		X		X
64	The Effects of Team Diversity on Team Outcomes	Meta				X
65	Relating member ability and personality to work-team processes and team effectiveness	Meta				X
66	An examination of the leaders' regulation of groups.						X
67	Leadership Structuring Style, Task Ambiguity, and Group Member Satisfaction.						X
68	Transforming Leadership : Matching Diagnostics to Leader Behaviors.	Meta					X
69	The relationship of team goals, incentives, and efficacy to strategic risk, tactical implementation, and performance	Meta			X		X
70	Team mental model: construct or metaphor	E-observation		X
71	The influence of shared mental models on team process and performance.			X
72	Why Do 'Great Minds' Think Alike?:	Meta		X
73	Shared mental models, team coordination, and team performance			X
74	The impact of cross-training on team effectiveness.	Meta			X			T
75	Peer reputation in the nonprofit sector:	E-observation			X		X
76	Transactive memory in organizational groups:	Meta			X
77	Enhancing the Effectiveness of Work Groups and Teams	Meta	X	X		X
78	Program Management Leadership	Meta					X	X
79	Effective Project Management for Strategic Innovation and Change	Meta			X
80	Translational Science Project Team Managers:	E-observation			X		X
81	. On the Facilitation of Collaborative Research	E-observation
82	The effect of expertise on collaborative problem solving	Meta				X
83	Transdisciplinary knowledge producing teams	Meta		X		X
84	Team adaptation and the changing nature of work:	Meta				X
85	Understanding team adaptation: a conceptual analysis and model.	Meta				X
86	Disentangling the Effects of Team Competences, Team Adaptability, and Client Communicati	Meta		X		X
87	Two-Dimensional Structure of Team Process Improvement	E-observation		X		X
88	Team adaptation: A fifteen-year synthesis (1998–2013) and framework for how this literature needs to “adapt” going forward.	Meta				X
89	Predicting adaptive performance	E-observation				X
90	Task adaptive behavior and performance in groups	E-observation				X
91	Performance Adaptation:A Theoretical Integration and Review	Meta				X
92	Quantifying collective intelligence in human groups.	E-observation				X
93	Toward a Science of Transdisciplinary Action Research	Expert Panel
94	The Strength of the Strongest Ties in Collaborative Problem Solving	E-observation				X
95	Transformational Leadership	Expert Panel					X
96	Transforming Leadership: A Process of Collective Action	Expert Panel					X
97	The influence of proportional and perceptual conflict composition on team performance.	E-observation			X		X
98	A meta-analysis of teamwork processes	Meta			X		X
99	Interprofessional conflict and medical errors	E-Survey			X
100	A comprehensive model of project team technical performance	E-observation	X	X	X	X	X
101	Confirmatory factor analysis of the styles of handling interpersonal conflict	E-observation			X		X
102	Conflict management and task reflexivity for team in-role and extra-role performance in China				X		X
103	Improving organizational effectiveness through transformational leadership	Expert Panel					X
104	The search for internal and external fit in teams	Meta				X
105	Guideline adaptation and implementation planning	Meta				X		T
106	The external leadership of self-managing teams	Meta					X
107	The handbook for teaching leadership : knowing, doing, and being	Meta					X	Ind
108	Team Sense-Making: A Mental Model For Navigating Uncharted Territories.	Meta					X
109	Leader behaviors and the work environment for creativity: Perceived leader support	E-observation					X
110	A healthy divide: Subgroups as a stimulus for team learning behavior	E-observation					X
111	A theory of goal setting & task performance	Meta					X
112	A hierarchical construct of self-management leadership and its relationship to quality of work life and perceived work group effectiveness	Meta					X
113	Strengthening identification with the team in virtual teams: The leaders' perspective	E-Survey					X
114	Ties, Leaders, And Time In Teams	Meta
115	How to Solve the Time Dilemma? The Influence of Team Temporal Leadership on Team Innovation Performance	E-survey					X
116	Knowledge exchange and transformational leadership style for team improvement	E-observation
117	Effects of team diversity, transformational leadership, and perceived organizational support on team-learning behavior	E-observation					X
118	Leadership and trust: Their effect on knowledge sharing and team performance	E-Survey		X			X
119	Linking transformational leadership with job satisfaction	E-observation	X	X			X
120	Shared leadership effectiveness in independent professional teams.						X
121	Transformational leadership and employee knowledge sharing:	E-observation	X	X			X
122	Antecedents of task performance:	E-observation	X	X			X
123	Difficult Conversations	Expert Panel					X	I
124	On the nature of cross-disciplinary integration:	E-observation		X		X		T
125	Enhancing translational team effectiveness: The Wisconsin Interventions in Team Science framework for translating empirically informed strategies into evidence-based intervention	Meta	X	X	X	X	X	T
126	Psychological Safety: A Meta-Analytic Review and Extension. Personnel	Meta	X
127	Developing a Measure of Interdisciplinary Competence	E-observation				X		T
128	Collaboration and team science: from theory to practice	E-observation	X	X	X	X	X	I
129	Learning Style Preferences across Disciplines	E-observation				X		I
130	Linking empowering leadership to innovative behavior in professional learning communities:	E-observation						I
131	The role of diversity practices and inclusion in promoting trust and employee engagement	E-observation			X			I
132	Unlocking the relationship between leadership and team performance and creativity.	E-observation				X	X
133	Transformational leadership, job satisfaction, and team performance:	E-observation	X				X
134	Integrating Knowledge Activities for Team Innovation	E-observation				X	X
135	Advice Networks in Teams: The Role of Transformational Leadership and Members' Core Self-Evaluations	E-observation					X
136	Laying the foundation for successful team performance trajectories:	E-observation		X	X			T
137	Developing, Sustaining, and Maximizing Team Effectiveness:	Meta	X	X	X	X	X	T
138	Shared leadership and innovative behavior in scientific research teams: a dual psychological perspective	E-observation					X
139	The hard side of change management	Meta					X	T
140	Performance implications of leader briefings and team-interaction training for team adaptation to novel environments	Meta		X			X	T
141	Operationalization, implementation, and evaluation of Collaboration Planning: A pilot interventional study of nascent translational teams	E-observation	X	X	X	X	X	T
142	Collaboration team science: Field Guide	E-observation	X	X	X	X	X	I
143	Seeing through the eyes of collaborators: Using Toolbox	E-observation	X	X		X		T
144	Enabling knowledge diversity to benefit cross-functional project teams:	E-Survey		X		X
145	Knowledge leadership to improve project and organizational performance	E-observation		X	X
146	Exploring the black box: An analysis of work group diversity, conflict, and performance.	E-observation	X		X		X
147	Fostering team creativity: perspective taking as key to unlocking diversity's potential	E-observation					X	I
148	Benevolent Leadership and Team Creative Performance	E-observation				X	X	I
149	Impact of inclusive leadership on employee innovative behavio	E-observation		X		X	X
150	Integrative conceptual review: Leading diversity:	Expert Panel			X	X	X
151	Framing and Acting in the Unknown	Expert Panel					X	I
152	The effect of repeated high-fidelity in situ simulation-based training on self-efficacy, self-perceived leadership qualities and team performance:	E-intervention					X	T
153	Impact of leadership development workshops in facilitating team-based practice transformation	E-observation					X	I
154	Improving Team Functioning and Performance in Age-Diverse Teams	E-observation					X	I
155	Leadership coaching, leader role-efficacy, and trust in subordinates.	E-intervention					X	I
156	Leadership behavior: some requirements for leadership training	Expert Panel					X	I
157	The role of shared leadership in enhancing the quantity and quality of team performance	E-observation					X
158	A theory of dynamic team leadership	Expert Panel					X
159	Building innovative teams: Leadership strategies across the various stages of team development	Meta					X
160	Enhancing reproducibility using interprofessional team best practices.	Meta	X	X	X	X	X
161	Enhancing the impact of transformational leadership and team-building on project success	E-Survey			X		X
162	Positive Institutions and their relationship with transformational leadership, empathy and team performance.	E-Survey	X				X
